# Supplementary material for: Shared leadership and project success: The mediational role of individual- and team-related factors
Source: PLoS One. 2026 Feb 13;21(2):e0342268. doi: 10.1371/journal.pone.0342268 (PMC12904471; doi:10.1371/journal.pone.0342268)
Supplement: S3 File — (XLS) [file pone.0342268.s003.xls]

## Sheet: Database1
sex	age	Tenure	Number_of_projects	Sector_of_last_project	Project_type	Project_budget	Project_duration	Project_management_method	Project_innovation	Project_complexity	Role_in_project	Project_performance	Stakeholders_satisfaction	Project_outcomes	Project_evaluation	Transformational_leadership	Transactional_leadership	Participative_leadership	Empowerement_individual_leadership	Empowerement_team_leadership	Aversive_leadership	Justice	Engagement	Team_communication	Team_cohesion	Team_collaboration	Goal_setting	Interpersonal_relations	Role_clarification	Problem_solving
Men	24	2	4	science	internal project in organizations	12	9	project agile managed	3 moderate	4 high	project member	12	17	13	3	21	15	11	12	13	14	15	23	31	35	17	14	14	14	15
Men	33	7	20	IT	mixed-customer project	70	12	project hybrid managed	4 high	4 high	project member	14	20	20	4	17	12	14	14	14	14	14	24	40	40	20	16	12	15	17
Men	34	15	20	service	mixed-customer project	50	6	project hybrid managed	4 high	4 high	project member	19	25	24	5	21	14	15	15	15	15	20	24	44	43	23	20	20	20	25
Women	47	28	2	construction	internal project in organizations	3000	5	project traditionally managed	3 moderate	4 high	project member	13	18	19	4	21	15	14	14	13	12	13	22	36	39	18	12	13	14	15
Women	33	7	6	service	project for external clients	17	2	project traditionally managed	4 high	4 high	project manager	19	25	25	5	23	16	16	16	16	11	16	24	40	40	20	16	15	16	20
Women	30	2	1	construction	mixed-customer project	1	1	project hybrid managed	3 moderate	3 moderate	project manager	11	16	14	3	22	13	14	16	8	11	14	18	35	37	19	14	14	15	17
Men	24	5	1	IT	mixed-customer project	2	3	project traditionally managed	3 moderate	2 low	project member	10	13	15	3	10	12	11	10	8	5	12	13	28	22	11	9	10	7	11
Women	32	8	4	service	internal project in organizations	1	6	project hybrid managed	3 moderate	2 low	project member	13	20	16	4	19	12	15	11	11	8	12	24	35	33	17	12	12	13	15
Men	30	13	9	industry	internal project in organizations	100	9	project agile managed	4 high	4 high	project manager	14	12	17	2	16	13	11	10	12	12	12	17	23	32	16	12	14	10	11
Men	23	3	1	service	internal project in organizations	12	1	project traditionally managed	4 high	3 moderate	project member	15	17	18	4	22	15	14	16	15	13	11	19	34	38	16	13	14	13	18
Women	36	15	2	service	internal project in organizations	1000	8	project traditionally managed	3 moderate	3 moderate	project member	17	20	20	4	13	11	12	7	9	10	16	23	36	37	16	17	14	16	19
Women	25	2	25	other sector	project for external clients	1	2	project hybrid managed	3 moderate	2 low	project member	19	20	20	5	18	16	17	17	17	6	15	26	43	46	25	12	11	11	17
Women	24	5	2	service	internal project in organizations	333	5	project hybrid managed	2 low	3 moderate	project manager	12	15	17	2	20	14	10	13	16	10	11	22	32	32	18	13	11	10	17
Men	45	25	5	construction	project for external clients	452	8	project traditionally managed	3 moderate	4 high	project member	16	18	20	5	25	18	19	20	19	12	18	27	41	45	18	16	17	18	19
Men	25	8	2	service	internal project in organizations	5	5	project agile managed	3 moderate	3 moderate	project member	16	19	20	4	16	11	11	10	10	9	12	18	39	38	15	12	12	12	15
Women	25	7	2	service	internal project in organizations	10	6	project traditionally managed	3 moderate	3 moderate	project member	19	25	23	5	15	14	16	10	16	7	16	25	40	41	20	16	17	17	20
Men	28	1	5	science	internal project in organizations	1	3	project traditionally managed	3 moderate	3 moderate	project member	12	15	15	3	20	10	9	12	12	12	9	15	29	28	13	8	11	10	15
Women	20	1	1	service	internal project in organizations	3000	24	project traditionally managed	5 very high	4 high	project member	20	25	25	5	22	13	13	13	13	12	19	18	37	37	20	19	16	18	23
Men	42	17	5	government administration	project for external clients	1500	12	project traditionally managed	1 very low	2 low	project manager	20	25	23	5	18	14	12	11	13	10	10	21	35	34	17	12	5	11	11
Men	33	6	2	construction	project for external clients	290	6	project agile managed	4 high	3 moderate	project manager	14	17	16	4	18	10	17	17	11	13	14	19	38	30	17	11	15	13	16
Men	45	8	5	service	project for external clients	50	6	project agile managed	3 moderate	3 moderate	project member	15	20	20	4	18	12	12	12	12	8	12	22	37	37	19	12	12	12	15
Men	60	30	5	construction	project for external clients	100000	12	project traditionally managed	3 moderate	3 moderate	project member	15	19	17	4	15	8	9	8	9	8	10	24	39	40	18	11	12	11	14
Women	36	10	20	other sector	internal project in organizations	3	6	project traditionally managed	3 moderate	3 moderate	project manager	11	14	19	4	14	11	9	8	14	8	14	16	28	29	11	12	10	13	15
Women	38	15	1	science	internal project in organizations	5	6	project traditionally managed	3 moderate	3 moderate	project member	18	19	20	4	24	17	16	16	16	9	19	24	40	40	20	15	15	16	19
Men	36	15	2	industry	internal project in organizations	10	2	project hybrid managed	3 moderate	3 moderate	project member	14	16	17	3	22	14	14	13	14	9	14	21	36	37	19	15	16	13	17
Women	25	3	1	service	mixed-customer project	20000	7	project traditionally managed	3 moderate	4 high	project member	20	25	25	5	21	16	16	15	15	13	17	23	40	40	20	16	15	16	20
Men	68	37	1	science	internal project in organizations	1	12	project traditionally managed	3 moderate	3 moderate	project member	17	19	20	5	17	14	13	8	12	10	14	20	32	31	17	13	13	13	16
Women	30	6	1	industry	internal project in organizations	1	12	project hybrid managed	4 high	4 high	project member	14	20	19	3	22	14	16	16	16	15	15	24	39	36	18	15	15	14	20
Women	36	12	6	service	project for external clients	12000	34	project agile managed	2 low	2 low	project manager	7	11	8	2	14	12	9	10	12	7	14	18	33	38	16	13	11	12	17
Men	33	12	5	service	project for external clients	50	6	project traditionally managed	3 moderate	3 moderate	project member	17	19	20	4	23	15	16	14	16	8	12	24	39	38	18	8	8	8	12
Women	48	10	6	construction	internal project in organizations	400	10	project traditionally managed	3 moderate	3 moderate	project member	16	20	20	4	22	16	16	16	15	13	16	24	38	39	20	16	16	16	20
Women	47	25	1	construction	project for external clients	500	24	project traditionally managed	4 high	4 high	project member	15	21	22	5	23	12	16	16	15	8	14	29	40	39	20	16	16	16	20
Women	51	25	1	construction	internal project in organizations	10	3	project agile managed	4 high	4 high	project manager	15	21	21	5	25	17	18	17	19	5	17	26	42	45	24	15	17	16	21
Men	30	6	1	IT	internal project in organizations	5	2	project traditionally managed	1 very low	1 very low	project manager	16	20	20	4	21	13	11	13	13	7	17	25	43	42	20	17	18	17	21
Women	33	9	3	science	internal project in organizations	100	12	project hybrid managed	4 high	4 high	project manager	16	21	20	4	22	16	15	11	15	12	15	20	37	36	19	16	15	14	19
Women	37	4	1	service	internal project in organizations	70	9	project traditionally managed	3 moderate	4 high	project manager	16	22	22	5	20	13	12	10	14	10	14	29	34	34	17	14	13	15	18
Women	37	15	5	government administration	internal project in organizations	500	6	project traditionally managed	4 high	4 high	project member	17	20	20	4	25	16	16	17	14	11	18	24	40	40	20	16	17	17	21
Women	26	8	56	IT	project for external clients	67	7	project hybrid managed	3 moderate	3 moderate	project member	12	15	15	3	17	13	13	14	15	9	14	27	37	37	21	12	15	15	16
Women	49	25	14	service	project for external clients	100	6	project traditionally managed	3 moderate	3 moderate	project manager	18	20	21	4	20	13	16	13	14	7	16	24	40	38	20	16	16	16	20
Women	23	4	1	service	project for external clients	5	6	project traditionally managed	3 moderate	3 moderate	project member	20	25	25	5	25	18	15	13	20	9	20	28	45	39	24	20	20	20	25
Women	28	6	2	science	project for external clients	150	3	project traditionally managed	3 moderate	4 high	project member	16	19	20	5	23	16	16	17	17	6	16	24	36	37	18	16	16	16	20
Women	58	30	15	service	project for external clients	5000	6	project traditionally managed	3 moderate	3 moderate	project manager	13	14	15	3	6	4	6	5	4	5	4	6	10	10	5	4	4	4	5
Women	34	15	3	service	internal project in organizations	2	12	project traditionally managed	3 moderate	4 high	project member	20	25	24	5	22	14	16	16	16	10	16	30	40	41	20	14	15	16	20
Women	36	16	4	construction	mixed-customer project	15	3	project hybrid managed	4 high	4 high	project member	16	20	20	4	21	15	16	16	15	5	16	24	36	40	19	16	16	16	20
Women	31	2	2	service	internal project in organizations	100	3	project traditionally managed	3 moderate	3 moderate	project member	12	14	15	3	24	15	16	16	16	16	13	23	40	42	21	12	12	14	15
Men	38	12	3	construction	internal project in organizations	300	30	project traditionally managed	4 high	4 high	project manager	19	24	23	5	23	15	12	16	16	13	19	29	44	42	20	19	20	20	24
Men	39	5	3	IT	project for external clients	3	3	project traditionally managed	5 very high	5 very high	project member	20	25	25	5	30	20	20	20	20	8	20	26	50	50	25	20	20	20	25
Women	19	1	2	science	internal project in organizations	5	2	project hybrid managed	2 low	2 low	project manager	9	12	11	3	12	9	9	8	8	8	10	15	27	28	14	9	9	12	12
Women	33	15	55	industry	project for external clients	15	3	project traditionally managed	4 high	4 high	project member	18	24	24	5	23	20	20	16	20	4	19	29	49	50	21	20	19	20	25
Men	34	13	2	industry	internal project in organizations	10	6	project traditionally managed	1 very low	1 very low	other	16	19	18	4	18	13	15	14	15	12	18	20	33	38	18	13	17	14	21
Men	22	5	1	science	project for external clients	20	24	project hybrid managed	3 moderate	4 high	project member	14	19	17	4	22	13	16	14	16	6	18	20	40	42	19	12	12	17	10
Women	36	10	1	service	internal project in organizations	1000	12	project hybrid managed	4 high	5 very high	project member	14	18	20	3	25	17	17	17	18	17	19	28	44	46	19	16	17	18	23
Women	37	16	4	IT	internal project in organizations	256	14	project traditionally managed	3 moderate	4 high	project member	19	23	25	5	18	14	16	14	17	4	19	26	44	43	21	18	8	20	23
Men	53	33	1	industry	internal project in organizations	20	4	project traditionally managed	1 very low	3 moderate	project member	17	20	20	5	17	12	12	12	12	12	12	18	30	30	15	12	12	13	15
Women	38	18	2	service	project for external clients	25000	8	project hybrid managed	3 moderate	3 moderate	project manager	14	21	18	3	24	14	15	15	16	11	15	20	41	41	17	16	14	16	19
Men	35	10	2	other sector	mixed-customer project	10	6	project traditionally managed	3 moderate	3 moderate	project member	12	15	15	3	17	9	11	11	10	12	10	18	31	33	14	12	11	12	15
Men	38	13	50	industry	mixed-customer project	1000000	3	project traditionally managed	2 low	4 high	project member	19	23	24	5	20	12	15	14	15	12	14	24	41	41	17	14	15	14	19
Men	49	24	3	service	project for external clients	15000	7	project traditionally managed	3 moderate	3 moderate	project manager	16	20	19	4	18	13	15	13	15	6	15	23	40	37	19	16	12	15	19
Women	25	6	2	service	internal project in organizations	2	3	project traditionally managed	3 moderate	4 high	project manager	18	21	22	4	20	16	17	17	16	5	16	24	42	41	19	14	16	16	20
Women	36	15	2	service	project for external clients	20	12	project traditionally managed	3 moderate	3 moderate	project member	17	21	20	5	19	13	16	14	14	8	20	29	40	41	19	20	18	20	23
Women	27	5	1	service	project for external clients	2000	7	project traditionally managed	4 high	4 high	project member	20	25	25	5	26	19	20	20	19	4	19	27	46	50	24	19	19	20	24
Women	28	8	3	IT	internal project in organizations	10	6	project hybrid managed	3 moderate	3 moderate	project member	20	24	25	5	20	14	14	15	17	8	16	29	40	40	20	16	15	16	18
Men	28	8	1	IT	internal project in organizations	5000	6	project traditionally managed	3 moderate	3 moderate	project member	17	20	19	4	23	17	19	17	19	9	14	25	41	43	19	15	15	16	20
Women	35	10	2	IT	internal project in organizations	5000	6	project hybrid managed	4 high	3 moderate	project member	17	20	20	4	19	14	8	14	16	7	18	20	40	39	18	16	14	17	21
Women	34	10	3	service	project for external clients	30	1	project traditionally managed	3 moderate	3 moderate	project member	18	21	21	4	17	15	16	13	16	6	18	30	46	47	22	18	12	18	22
Men	42	18	2	science	internal project in organizations	1	9	project traditionally managed	1 very low	1 very low	project manager	20	25	25	5	10	12	10	4	20	4	17	14	45	32	25	16	16	20	16
Women	22	1	1	service	internal project in organizations	5000	4	project traditionally managed	3 moderate	3 moderate	project member	16	20	20	4	20	14	16	17	15	6	18	22	39	41	18	16	14	17	21
Women	22	3	5	service	mixed-customer project	20	5	project hybrid managed	4 high	3 moderate	project manager	20	25	25	5	27	19	17	16	17	7	20	30	48	50	24	20	20	20	24
Women	24	1	2	IT	internal project in organizations	1	5	project traditionally managed	4 high	4 high	project member	18	20	22	4	22	16	16	14	14	7	16	25	41	42	21	18	18	17	23
Men	24	3	15	service	project for external clients	60	2	project hybrid managed	4 high	3 moderate	project member	18	20	17	4	14	13	16	16	16	5	16	24	43	32	19	12	17	17	20
Men	34	17	18	industry	project for external clients	1000	12	project agile managed	4 high	5 very high	project member	14	20	18	2	23	17	16	18	17	14	18	25	37	42	24	15	14	16	18
Women	29	11	2	science	project for external clients	20	12	project traditionally managed	4 high	4 high	project manager	20	25	25	5	27	16	19	20	19	4	18	28	44	44	21	19	19	17	21
Men	68	41	2	science	project for external clients	4000000	48	project traditionally managed	5 very high	5 very high	project manager	20	25	25	5	15	10	13	11	12	8	15	29	34	37	17	15	15	16	19
Men	45	20	8	government administration	mixed-customer project	5	4	project traditionally managed	2 low	3 moderate	project member	18	18	17	4	19	11	14	8	16	5	16	13	44	35	17	16	8	20	16
Men	57	40	2	construction	internal project in organizations	1500	8	project traditionally managed	3 moderate	3 moderate	project member	17	19	20	4	24	15	15	16	15	10	16	24	40	39	20	16	15	16	20
Women	43	20	10	government administration	internal project in organizations	10	12	project traditionally managed	3 moderate	3 moderate	project manager	16	20	20	4	23	14	16	16	16	7	18	22	40	40	20	19	19	18	24
Women	32	12	6	government administration	internal project in organizations	60000	14	project hybrid managed	3 moderate	3 moderate	project manager	16	24	21	5	24	18	16	16	17	17	19	25	41	42	20	17	17	15	21
Men	62	43	5	government administration	internal project in organizations	5000	5	project traditionally managed	2 low	2 low	project member	19	20	24	4	19	13	15	14	15	8	15	21	40	38	20	16	16	16	19
Men	43	20	4	construction	mixed-customer project	2	6	project agile managed	3 moderate	2 low	project member	14	17	16	4	23	16	15	15	16	16	13	24	39	37	18	13	14	14	19
Women	36	5	20	service	project for external clients	20	1	project traditionally managed	4 high	4 high	project manager	19	25	24	5	24	14	15	16	14	15	20	22	43	43	19	20	20	20	25
Women	37	11	1	government administration	internal project in organizations	500000	12	project hybrid managed	3 moderate	3 moderate	project member	16	20	20	4	21	16	13	14	15	7	13	23	39	38	19	14	14	13	16
Women	32	8	1	industry	internal project in organizations	15	2	project hybrid managed	3 moderate	3 moderate	project member	19	25	25	5	20	14	17	15	15	8	16	21	34	36	18	16	16	16	20
Men	49	21	7	IT	project for external clients	1	12	project traditionally managed	2 low	3 moderate	project member	15	21	20	5	15	14	15	9	16	6	17	23	39	40	18	15	12	14	12
Men	66	40	1	science	internal project in organizations	3000	40	project traditionally managed	4 high	5 very high	other	16	20	20	4	23	12	16	14	17	12	13	24	38	39	19	12	14	13	15
Men	54	28	15	government administration	internal project in organizations	1	12	project traditionally managed	3 moderate	3 moderate	project member	15	17	16	4	20	13	13	13	14	12	12	24	30	31	15	16	13	16	19
Women	45	25	4	government administration	mixed-customer project	5	15	project traditionally managed	3 moderate	3 moderate	project member	16	20	18	4	22	14	13	12	16	8	13	21	38	36	19	15	11	16	17
Women	36	10	1	science	mixed-customer project	10000	36	project traditionally managed	3 moderate	3 moderate	project member	17	22	18	4	19	8	9	13	14	11	10	26	35	39	19	14	15	15	16
Men	31	7	3	science	mixed-customer project	250000	36	project traditionally managed	3 moderate	3 moderate	project member	17	22	21	5	22	14	17	16	16	8	18	20	40	41	18	18	16	19	19
Women	28	5	1	government administration	internal project in organizations	15	18	project traditionally managed	3 moderate	4 high	project member	14	17	19	3	20	14	16	15	16	7	14	24	42	43	20	16	14	15	19
Women	47	18	2	industry	internal project in organizations	2000	11	project traditionally managed	3 moderate	3 moderate	project member	16	22	21	4	12	18	18	17	16	10	18	25	48	47	24	20	16	19	22
Men	33	6	4	service	internal project in organizations	50	24	project traditionally managed	4 high	4 high	project member	19	23	23	5	20	16	15	16	16	9	20	24	42	43	19	19	17	19	24
Women	24	6	40	science	project for external clients	50	8	project agile managed	5 very high	5 very high	project manager	20	25	25	5	20	12	15	12	18	10	19	29	41	43	20	20	17	20	24
Women	39	18	3	other sector	internal project in organizations	4000	60	project hybrid managed	4 high	4 high	project member	16	20	21	4	23	15	16	16	16	9	16	20	38	40	18	16	14	16	20
Women	26	6	2	IT	mixed-customer project	6	6	project hybrid managed	4 high	5 very high	project member	20	25	25	5	19	20	20	19	18	5	16	28	49	48	24	18	18	18	22
Men	32	6	1	IT	project for external clients	20	50	project hybrid managed	5 very high	5 very high	project member	20	25	25	5	30	20	20	20	20	12	13	30	38	37	19	12	13	12	15
Women	47	25	20	science	mixed-customer project	10	24	project traditionally managed	5 very high	5 very high	project member	20	25	25	5	28	14	15	13	16	4	20	30	50	50	24	20	20	20	25
Men	57	35	1	service	internal project in organizations	100	12	project traditionally managed	3 moderate	3 moderate	project member	20	24	25	5	12	10	16	7	8	7	8	12	22	20	12	10	8	8	10
Men	40	20	1	service	project for external clients	50000	1	project traditionally managed	3 moderate	3 moderate	project member	16	19	19	4	16	14	15	14	16	6	16	24	40	40	20	15	13	16	20
Men	46	22	70	service	internal project in organizations	100	8	project hybrid managed	2 low	3 moderate	project manager	18	19	23	3	20	14	16	13	16	8	15	24	39	38	21	16	13	15	19
Men	40	20	1	industry	project for external clients	2000	12	project traditionally managed	4 high	4 high	project member	16	21	21	4	17	14	16	13	15	5	16	21	37	41	20	16	17	16	20
Men	46	20	2	other sector	internal project in organizations	100	12	project hybrid managed	4 high	5 very high	project member	16	22	23	4	20	15	8	10	15	7	16	22	38	39	20	16	16	16	20
Men	67	47	50	IT	internal project in organizations	10000	36	project hybrid managed	3 moderate	3 moderate	project member	15	19	20	4	24	15	16	14	16	8	14	22	39	39	20	16	13	16	18
Men	38	13	3	industry	internal project in organizations	50000	5	project traditionally managed	4 high	4 high	project member	19	24	24	5	18	14	16	14	16	5	19	28	46	50	24	20	15	20	23
Women	34	10	10	science	internal project in organizations	2	12	project traditionally managed	4 high	3 moderate	project member	20	25	22	5	23	14	18	15	17	9	17	24	43	42	22	17	14	17	19
Women	46	18	3	industry	internal project in organizations	30	7	project traditionally managed	4 high	3 moderate	project manager	12	19	18	4	15	13	16	13	13	13	16	11	28	30	12	16	16	16	20
Women	32	8	8	government administration	internal project in organizations	500	9	project traditionally managed	3 moderate	3 moderate	project member	19	25	25	5	20	13	15	15	15	12	18	27	39	39	20	16	16	15	21
Women	21	3	7	service	internal project in organizations	300	10	project hybrid managed	5 very high	5 very high	project manager	20	25	25	5	17	20	20	20	20	6	20	30	45	50	25	20	20	20	25
Men	26	1	1	construction	project for external clients	8	1	project traditionally managed	2 low	2 low	project member	11	16	17	3	15	12	15	17	14	16	14	21	35	37	15	10	9	15	16
Women	35	12	1	government administration	mixed-customer project	1	1	project traditionally managed	3 moderate	3 moderate	project member	14	17	17	3	18	13	10	12	14	12	15	24	36	33	20	15	13	10	15
Women	55	37	2	other sector	mixed-customer project	1000	12	project traditionally managed	3 moderate	4 high	project manager	16	20	20	4	22	14	14	16	14	14	18	30	46	48	25	17	18	19	22
Women	43	26	4	service	project for external clients	7000	24	project traditionally managed	3 moderate	4 high	project member	16	19	21	4	25	16	15	16	16	12	17	25	42	41	19	16	19	17	21
Men	43	15	2	industry	internal project in organizations	50	6	project traditionally managed	4 high	3 moderate	project member	16	20	20	4	18	15	16	12	13	9	17	20	37	40	19	17	12	16	20
Women	52	25	8	science	internal project in organizations	1	6	project traditionally managed	3 moderate	3 moderate	project member	14	20	17	5	19	15	16	15	16	9	17	25	38	40	21	17	17	16	21
Men	29	3	1	other sector	mixed-customer project	50	6	project hybrid managed	3 moderate	3 moderate	project member	14	14	19	1	9	7	4	9	14	8	10	15	20	17	6	6	8	6	12
Men	40	3	1	other sector	internal project in organizations	1	36	project agile managed	3 moderate	2 low	project member	14	19	15	4	22	13	16	15	14	8	17	26	36	38	18	16	12	17	17
Men	48	27	2	service	internal project in organizations	1500	12	project traditionally managed	3 moderate	3 moderate	project member	18	24	23	5	14	14	17	14	17	5	17	27	43	41	21	17	18	17	22
Women	38	18	20	government administration	internal project in organizations	150	12	project traditionally managed	3 moderate	3 moderate	project manager	18	22	24	5	18	14	16	17	13	6	17	30	40	44	22	15	15	16	19
Women	31	5	3	service	internal project in organizations	10000	3	project traditionally managed	2 low	2 low	project manager	18	23	21	4	26	18	16	19	20	5	19	27	46	45	22	20	19	18	23
Men	61	22	1	government administration	internal project in organizations	15000	5	project traditionally managed	3 moderate	3 moderate	project member	19	21	21	5	16	15	18	8	18	6	17	25	42	42	22	18	16	18	23
Women	36	13	2	service	internal project in organizations	4	6	project traditionally managed	4 high	4 high	project member	20	25	24	5	27	17	19	19	20	6	20	30	48	49	24	20	19	19	23
Women	43	20	5	construction	project for external clients	20	6	project traditionally managed	2 low	3 moderate	project member	12	18	20	4	17	11	12	14	14	9	12	18	34	34	14	12	12	12	15
Women	42	16	1	science	internal project in organizations	20	24	project traditionally managed	3 moderate	3 moderate	project member	18	20	22	5	26	18	19	17	19	4	17	20	44	45	21	17	15	20	19
Women	29	6	12	IT	internal project in organizations	5000	6	project traditionally managed	5 very high	3 moderate	project manager	20	25	25	5	17	18	20	19	20	6	20	28	50	50	22	20	19	20	25
Men	53	20	2	service	internal project in organizations	1000	1	project traditionally managed	3 moderate	3 moderate	project member	17	23	23	5	20	13	14	12	13	14	12	20	32	30	16	14	13	16	20
Women	29	4	2	other sector	mixed-customer project	2000	36	project hybrid managed	3 moderate	3 moderate	project member	13	17	21	4	18	11	12	15	15	7	15	23	35	34	19	14	6	15	20
Men	47	23	5	government administration	internal project in organizations	100	18	project traditionally managed	3 moderate	3 moderate	project member	16	19	18	4	20	12	12	14	15	11	16	14	41	40	18	15	16	14	20
Women	36	8	2	science	internal project in organizations	20	2	project hybrid managed	4 high	4 high	project member	20	25	25	5	25	20	19	20	20	6	19	28	45	50	24	20	19	19	24
Women	46	18	2	service	project for external clients	5000	4	project traditionally managed	3 moderate	3 moderate	project member	17	23	20	5	22	15	16	15	16	7	18	28	43	47	24	19	18	20	22
Women	55	30	20	science	project for external clients	5	6	project hybrid managed	4 high	4 high	other	18	24	24	5	19	16	9	14	17	4	17	25	45	48	23	16	15	17	22
Men	45	16	2	construction	internal project in organizations	1500	36	project traditionally managed	3 moderate	4 high	project member	17	22	23	5	20	14	14	16	17	9	16	25	42	36	21	16	14	16	20
Men	63	25	1	industry	internal project in organizations	1	3	project traditionally managed	3 moderate	3 moderate	project member	16	20	20	4	17	14	16	14	14	7	19	24	47	46	25	20	14	20	25
Women	30	6	3	construction	project for external clients	20	2	project traditionally managed	2 low	3 moderate	project member	20	22	21	5	21	15	18	14	15	5	14	29	47	40	19	18	14	15	23
Women	37	11	4	service	project for external clients	100	24	project hybrid managed	4 high	4 high	project member	18	24	24	4	17	12	14	12	14	4	15	24	38	39	20	16	16	16	19
Men	49	17	1	service	internal project in organizations	6	7	project traditionally managed	3 moderate	3 moderate	project member	16	20	19	5	18	13	17	14	18	13	17	25	37	40	19	18	17	19	21
Women	57	30	1	science	internal project in organizations	45	23	project hybrid managed	3 moderate	3 moderate	project member	16	20	16	4	17	10	13	13	15	4	19	27	42	38	20	20	19	18	24
Men	61	38	3	other sector	mixed-customer project	1	3	non-identified managing method	4 high	4 high	project member	20	25	25	5	27	20	20	20	20	5	20	26	48	50	21	20	20	20	25
Men	54	29	9	government administration	internal project in organizations	5	17	project hybrid managed	4 high	4 high	project member	16	20	20	5	17	16	16	15	16	8	16	24	38	38	20	16	16	16	20
Women	50	18	14	service	mixed-customer project	20	6	project hybrid managed	3 moderate	3 moderate	project member	19	22	21	4	22	15	16	12	16	12	15	24	41	41	21	17	16	16	20
Men	71	46	2	science	project for external clients	500000	24	project hybrid managed	4 high	4 high	project member	16	20	20	5	23	13	15	16	15	6	14	24	39	40	20	14	15	15	19
Men	44	22	12	construction	mixed-customer project	15	1	project traditionally managed	3 moderate	3 moderate	other	20	21	22	5	17	15	16	12	15	5	16	22	39	40	20	16	10	17	19
Men	43	20	20	IT	project for external clients	56	18	project traditionally managed	4 high	4 high	project manager	19	25	25	5	15	14	11	9	12	4	20	28	40	48	21	18	14	20	25
Men	57	35	10	IT	internal project in organizations	2	2	project traditionally managed	4 high	4 high	project manager	18	24	24	5	25	16	18	16	20	9	16	27	43	45	23	18	16	18	21
Women	40	18	15	construction	mixed-customer project	15	1	project traditionally managed	4 high	4 high	project member	16	21	20	4	24	15	16	16	17	11	17	25	41	43	20	16	14	16	20
Men	46	26	20	IT	internal project in organizations	1000000	12	project hybrid managed	4 high	4 high	project manager	14	18	21	4	17	14	15	14	15	9	17	22	37	30	21	16	14	15	20
Women	67	49	7	government administration	internal project in organizations	300	4	project traditionally managed	3 moderate	4 high	project member	16	22	22	4	15	12	15	11	13	8	16	24	34	34	20	15	13	16	17
Women	30	5	4	science	internal project in organizations	10000	12	project traditionally managed	4 high	5 very high	project member	20	25	25	5	14	15	15	15	10	7	20	21	38	39	18	20	17	20	24
Women	35	10	2	science	internal project in organizations	1	3	project traditionally managed	3 moderate	3 moderate	project member	20	23	24	5	21	15	15	15	15	5	20	25	40	43	20	17	15	19	21
Men	49	25	2	science	mixed-customer project	50	8	project traditionally managed	3 moderate	3 moderate	project member	16	20	20	4	16	15	14	15	14	5	16	23	38	39	20	16	17	16	19
Men	54	25	3	government administration	internal project in organizations	40	12	project traditionally managed	3 moderate	3 moderate	project member	17	20	21	4	18	16	14	15	17	6	16	25	40	40	20	16	16	16	20
Men	62	40	5	industry	project for external clients	6	2	project traditionally managed	3 moderate	3 moderate	other	16	20	20	4	22	16	16	16	18	10	19	20	41	41	20	17	14	17	21
Men	37	10	2	government administration	mixed-customer project	250	7	project traditionally managed	3 moderate	2 low	project manager	17	12	18	3	7	4	4	4	7	12	9	19	17	13	8	8	7	16	5
Men	67	44	14	other sector	internal project in organizations	30	48	project traditionally managed	3 moderate	3 moderate	project manager	14	25	23	5	24	16	16	16	14	13	16	24	40	40	20	17	17	16	21
Women	34	12	5	construction	mixed-customer project	500	12	project traditionally managed	4 high	4 high	project member	14	20	20	5	20	16	17	16	16	7	20	30	50	50	25	18	19	20	25
Women	21	1	1	service	project for external clients	1	12	project traditionally managed	3 moderate	4 high	project member	17	20	20	4	24	13	12	12	15	8	13	24	39	38	19	16	11	16	20
Women	38	15	2	service	project for external clients	2	2	project traditionally managed	2 low	2 low	project member	17	21	21	5	14	15	18	10	17	5	18	25	47	47	24	19	12	19	21
Men	39	17	2	other sector	internal project in organizations	2500	2	project traditionally managed	5 very high	5 very high	project member	17	23	23	5	24	14	16	16	16	11	16	27	43	43	18	18	19	16	20
Men	42	7	8	service	internal project in organizations	1	2	project traditionally managed	3 moderate	2 low	project member	17	22	19	4	20	15	13	15	16	8	18	27	36	43	19	15	9	14	18
Women	38	15	5	IT	internal project in organizations	20	12	project traditionally managed	3 moderate	3 moderate	project member	16	20	20	4	16	16	10	14	15	11	18	23	39	42	20	18	19	19	22
Women	34	10	5	service	project for external clients	200	6	project traditionally managed	3 moderate	3 moderate	project member	16	20	20	4	14	16	10	14	14	5	16	25	41	42	20	16	16	16	20
Men	34	10	3	industry	internal project in organizations	1000	24	project agile managed	4 high	4 high	project member	14	20	21	5	17	15	15	16	16	8	16	26	40	39	20	15	12	17	20
Men	26	5	20	construction	project for external clients	70000	2	project traditionally managed	4 high	4 high	other	20	23	23	5	26	16	17	14	19	8	19	30	50	50	21	20	20	20	24
Men	31	3	1	IT	project for external clients	10	12	non-identified managing method	3 moderate	4 high	project member	18	22	23	5	18	15	9	13	17	5	16	20	42	38	19	15	9	15	18
Men	68	40	15	government administration	mixed-customer project	10	18	project traditionally managed	4 high	3 moderate	project member	18	23	23	4	23	15	20	16	16	5	19	23	44	41	24	17	13	18	22
Women	24	3	1	industry	project for external clients	500	6	project agile managed	3 moderate	4 high	project member	11	17	14	4	16	12	12	14	9	15	12	18	32	31	13	9	15	13	14
Men	58	30	10	construction	project for external clients	100	12	project traditionally managed	4 high	5 very high	project member	18	20	20	4	18	12	12	12	12	12	16	17	40	38	21	18	18	17	20
Women	65	42	1	other sector	internal project in organizations	100	1	project traditionally managed	3 moderate	3 moderate	project member	15	18	19	4	22	15	15	14	14	10	14	24	38	40	19	14	12	14	19
Men	45	26	2	industry	project for external clients	250	3	project traditionally managed	3 moderate	3 moderate	other	16	20	20	4	18	12	13	12	13	11	12	21	31	36	16	12	12	12	15
Women	70	38	3	other sector	mixed-customer project	1	3	project traditionally managed	3 moderate	3 moderate	project member	16	20	20	4	21	15	16	14	16	7	17	24	40	41	20	16	16	16	20
Women	63	40	2	service	internal project in organizations	5000	12	project traditionally managed	3 moderate	3 moderate	project member	16	24	24	5	22	16	16	16	16	11	16	29	39	40	20	17	14	18	20
Women	46	22	2	IT	project for external clients	50	24	project hybrid managed	4 high	4 high	project member	16	20	20	4	21	16	15	16	16	15	17	24	40	39	18	17	17	16	20
Women	35	8	1	other sector	internal project in organizations	45000	12	project traditionally managed	4 high	4 high	project member	20	24	24	5	26	17	14	18	19	5	19	27	49	48	22	20	15	19	20
Women	53	28	3	science	mixed-customer project	20000	24	project traditionally managed	3 moderate	3 moderate	project member	17	18	16	4	20	15	17	16	18	5	17	22	39	40	21	13	12	17	21
Men	28	3	3	IT	internal project in organizations	50	8	project agile managed	3 moderate	3 moderate	project member	19	24	24	5	21	15	16	14	15	6	17	24	39	46	22	19	13	18	18
Men	49	21	3	industry	internal project in organizations	1	6	project traditionally managed	2 low	2 low	project manager	17	19	23	4	16	13	16	9	14	4	16	23	41	41	17	15	12	16	18
Women	26	3	1	industry	project for external clients	60	20	project traditionally managed	4 high	4 high	project member	15	21	23	5	22	13	14	13	12	10	16	25	43	43	22	16	13	16	19
Men	39	13	6	industry	project for external clients	10000	15	project traditionally managed	4 high	4 high	project member	19	25	24	5	22	17	16	17	20	5	14	25	42	41	18	16	14	18	20
Men	33	9	25	construction	project for external clients	800	12	project traditionally managed	3 moderate	3 moderate	project member	15	21	19	4	18	10	10	13	11	7	17	21	39	36	17	18	17	15	16
Men	19	1	1	IT	project for external clients	5	1	project traditionally managed	3 moderate	1 very low	project member	17	22	18	4	17	14	14	13	17	10	17	22	45	41	21	17	14	18	22
Men	49	23	26	government administration	internal project in organizations	25	12	project hybrid managed	3 moderate	3 moderate	project member	17	20	21	4	20	13	13	13	13	11	11	21	35	33	15	12	14	14	13
Women	27	1	1	service	project for external clients	1000	24	project hybrid managed	3 moderate	3 moderate	project member	9	10	13	2	27	15	17	9	18	11	16	23	40	39	20	16	16	16	20
Men	34	9	1	service	project for external clients	1000	3	project traditionally managed	3 moderate	4 high	project member	17	22	21	4	21	16	14	16	17	5	16	25	45	47	25	19	15	19	23
Women	51	32	4	IT	internal project in organizations	300	15	project traditionally managed	3 moderate	5 very high	project member	14	19	22	4	21	11	17	13	10	5	17	24	42	42	22	16	9	17	20
Women	61	34	3	government administration	mixed-customer project	45	6	project traditionally managed	4 high	4 high	project member	16	20	19	4	21	16	16	14	17	9	16	23	37	41	18	17	16	16	19
Men	39	20	2	construction	project for external clients	5	8	project traditionally managed	3 moderate	3 moderate	project member	16	20	20	4	18	12	12	12	12	10	14	23	29	34	17	15	14	16	18
Women	34	9	4	other sector	internal project in organizations	30	24	project traditionally managed	3 moderate	3 moderate	project member	18	19	21	4	16	11	14	14	18	10	11	29	37	36	17	10	9	15	12
Women	32	13	3	service	project for external clients	50	10	project traditionally managed	5 very high	4 high	project member	19	25	25	5	18	16	14	15	15	6	20	29	47	49	24	20	17	19	25
Women	32	8	2	other sector	internal project in organizations	10	4	project hybrid managed	3 moderate	4 high	project manager	17	20	19	4	23	16	16	15	16	9	18	20	41	40	20	17	15	16	22
Women	47	25	3	other sector	internal project in organizations	100	6	project traditionally managed	4 high	3 moderate	project member	16	21	20	4	15	14	16	14	16	6	20	22	40	43	22	20	18	19	22
Men	36	15	4	science	internal project in organizations	10	6	project traditionally managed	3 moderate	3 moderate	project member	20	25	25	5	23	14	16	16	15	4	17	25	43	43	19	18	14	20	21
Men	67	41	70	construction	project for external clients	1800	36	project traditionally managed	3 moderate	5 very high	project member	10	15	20	3	18	9	10	11	13	8	10	23	30	26	14	9	10	11	11
Men	38	13	50	service	project for external clients	1	6	project traditionally managed	3 moderate	3 moderate	project member	15	18	19	4	12	5	7	5	7	10	13	19	36	28	13	9	8	13	15
Women	42	17	5	service	project for external clients	30	24	project hybrid managed	4 high	3 moderate	project member	20	23	24	5	15	16	17	17	17	6	18	24	40	46	22	19	16	20	21
Men	49	24	10	industry	project for external clients	15	6	project hybrid managed	3 moderate	3 moderate	project member	20	22	20	4	21	14	16	16	17	6	17	27	41	41	22	18	17	18	21
Men	56	27	70	service	project for external clients	25	6	project hybrid managed	3 moderate	3 moderate	project member	20	25	24	5	16	14	9	11	16	4	20	23	46	47	24	20	17	20	24
Men	25	5	3	IT	internal project in organizations	1	5	project agile managed	2 low	2 low	project member	13	19	18	4	18	13	13	18	15	5	14	22	38	36	18	12	6	10	7
Women	38	19	5	service	project for external clients	10	12	project traditionally managed	3 moderate	3 moderate	project manager	18	20	20	4	23	15	16	16	17	5	17	25	40	39	20	16	15	16	20
Men	29	12	3	service	internal project in organizations	100	6	project agile managed	4 high	3 moderate	project member	17	20	24	4	25	17	16	17	18	6	17	26	42	45	22	18	15	17	21
Men	69	40	5	other sector	project for external clients	40	30	project traditionally managed	4 high	4 high	project member	9	10	11	2	22	11	16	13	15	9	7	24	23	20	11	10	8	8	12
Men	60	35	50	government administration	internal project in organizations	50	3	project traditionally managed	3 moderate	3 moderate	project manager	20	22	23	5	20	14	17	12	19	6	18	30	43	43	21	18	16	19	21
Women	51	30	5	service	project for external clients	1	6	project traditionally managed	2 low	2 low	project manager	16	20	19	3	20	14	13	15	15	8	20	21	38	39	19	20	18	19	21
Men	28	5	2	IT	project for external clients	5000	20	project agile managed	3 moderate	4 high	project manager	13	18	17	3	23	13	14	14	12	14	14	23	33	34	17	15	12	15	16
Men	55	37	15	industry	project for external clients	600000	4	project traditionally managed	3 moderate	3 moderate	other	16	23	23	5	23	5	11	10	13	13	9	23	23	14	12	12	6	4	13
Men	28	8	20	industry	internal project in organizations	50	3	project agile managed	4 high	4 high	project member	18	22	21	5	22	15	14	14	15	10	15	25	43	43	22	19	15	18	23
Women	61	34	3	government administration	internal project in organizations	7000	12	project traditionally managed	3 moderate	3 moderate	project member	9	10	15	3	16	13	13	14	12	7	11	26	39	32	16	12	8	9	12
Women	49	27	10	science	internal project in organizations	4	14	project traditionally managed	4 high	4 high	project manager	19	20	19	4	16	14	13	8	12	8	18	26	43	43	24	19	18	20	20
Women	26	2	1	industry	internal project in organizations	15000	1	project hybrid managed	3 moderate	2 low	project member	16	20	20	4	24	15	13	15	15	8	16	24	39	40	19	16	16	16	20
Men	45	25	20	industry	project for external clients	90	3	project traditionally managed	2 low	3 moderate	project member	20	24	24	5	14	16	17	15	16	5	19	27	38	39	21	18	13	16	20
Women	35	15	2	industry	internal project in organizations	150	12	project traditionally managed	3 moderate	2 low	project manager	18	24	22	5	20	8	5	8	13	10	15	29	38	30	20	17	17	17	20
Women	37	13	50	other sector	project for external clients	10	3	project traditionally managed	4 high	4 high	project member	18	25	24	5	20	9	16	13	18	7	13	30	42	39	20	16	9	17	23
Women	66	45	50	government administration	project for external clients	100	12	project traditionally managed	3 moderate	3 moderate	project member	16	20	20	4	18	16	16	16	16	7	16	20	40	40	18	16	13	16	20
Men	58	41	25	industry	project for external clients	350	16	project traditionally managed	5 very high	5 very high	project member	18	20	22	5	21	9	7	14	12	16	13	27	26	18	9	18	10	19	16
Men	48	26	2	government administration	internal project in organizations	25000	10	project traditionally managed	3 moderate	3 moderate	project member	20	23	22	4	25	16	18	15	19	4	16	29	44	43	21	19	15	18	19
Men	72	52	3	science	project for external clients	150000	36	project traditionally managed	4 high	4 high	project member	20	23	23	5	25	16	18	14	17	6	20	23	47	48	24	20	18	20	25
Men	54	25	3	industry	project for external clients	3000000	8	project traditionally managed	3 moderate	3 moderate	other	13	20	20	4	23	15	15	12	16	9	16	24	39	39	19	16	13	16	18
Men	48	22	3	service	mixed-customer project	100000	24	project hybrid managed	4 high	3 moderate	project manager	16	22	24	5	14	12	10	6	15	7	11	29	35	31	15	16	8	19	16
Men	51	31	4	government administration	mixed-customer project	150	9	project traditionally managed	3 moderate	3 moderate	project member	16	21	25	5	23	15	19	16	18	7	16	27	43	45	24	19	17	18	23
Men	37	10	1	other sector	project for external clients	50	3	non-identified managing method	4 high	3 moderate	project member	16	20	20	5	22	13	13	14	15	11	14	22	37	36	19	14	13	13	17
Women	33	10	4	IT	project for external clients	2000	12	project traditionally managed	4 high	3 moderate	project member	19	23	22	4	17	13	17	14	16	5	19	28	41	43	22	17	18	17	21
Men	62	40	15	construction	mixed-customer project	250	6	project traditionally managed	3 moderate	3 moderate	project manager	19	25	23	5	18	14	9	12	10	5	20	28	47	45	21	19	20	20	25
Women	40	20	5	service	internal project in organizations	5	6	project hybrid managed	3 moderate	4 high	project member	16	22	21	4	24	15	15	16	19	13	14	24	42	42	21	17	18	17	20
Women	62	35	5	industry	internal project in organizations	250000	24	project hybrid managed	3 moderate	4 high	project manager	16	20	21	4	21	16	16	16	18	6	20	28	46	49	23	20	18	19	23
Women	50	25	15	service	internal project in organizations	100	24	project traditionally managed	4 high	4 high	project member	20	25	24	5	25	15	15	15	16	7	19	26	41	43	21	19	18	20	23
Men	58	34	12	industry	project for external clients	25000	6	project traditionally managed	4 high	3 moderate	project member	16	19	20	4	21	17	16	12	16	7	15	26	40	45	22	16	14	18	18
Women	47	22	1	service	project for external clients	1	3	project traditionally managed	3 moderate	3 moderate	project member	18	19	20	5	19	14	9	14	16	8	13	27	37	38	18	17	10	16	20
Men	33	5	1	service	mixed-customer project	13	2	project hybrid managed	3 moderate	2 low	project member	14	16	18	3	21	12	14	14	16	12	15	17	37	34	18	15	13	15	19
Women	19	2	2	government administration	internal project in organizations	2	2	project hybrid managed	2 low	3 moderate	project member	9	13	11	2	12	10	10	9	11	8	8	14	22	25	10	16	10	11	10
Women	35	7	1	science	internal project in organizations	1	2	project hybrid managed	2 low	2 low	project member	18	20	20	5	20	12	15	13	16	11	16	26	39	39	20	16	16	16	20
Men	46	23	20	industry	project for external clients	3500	1	project traditionally managed	2 low	3 moderate	project member	20	25	22	5	14	18	19	16	15	5	17	29	46	46	24	17	14	17	20
Women	31	8	7	IT	project for external clients	45	6	project traditionally managed	3 moderate	3 moderate	project member	12	19	23	4	19	12	8	14	16	11	16	26	36	37	20	17	17	20	22
Women	33	10	7	government administration	project for external clients	50	24	project traditionally managed	4 high	4 high	project member	18	22	24	5	18	14	13	11	10	9	18	30	38	44	20	16	18	16	21
Men	49	30	70	industry	project for external clients	2500	3	non-identified managing method	2 low	3 moderate	project member	13	15	18	4	22	8	12	5	14	7	18	24	39	40	20	16	14	18	22
Women	45	21	1	IT	project for external clients	50000	36	project traditionally managed	4 high	3 moderate	other	18	20	17	4	23	8	7	10	18	10	13	17	41	42	19	15	12	19	12
Women	50	31	31	other sector	internal project in organizations	437164	12	project traditionally managed	3 moderate	4 high	project member	16	17	19	4	14	12	15	14	16	12	12	24	40	39	20	12	10	14	15
Men	55	35	36	other sector	project for external clients	250	6	project traditionally managed	4 high	3 moderate	project member	19	25	23	5	23	15	16	14	15	8	16	23	39	40	21	16	14	17	19
Women	58	22	1	government administration	project for external clients	7000	24	project traditionally managed	4 high	4 high	project member	17	20	23	4	21	18	13	16	17	13	16	27	43	40	21	14	15	18	20
Men	48	23	40	service	internal project in organizations	200	18	project hybrid managed	4 high	3 moderate	project member	17	23	22	5	19	17	17	12	15	6	17	24	42	44	22	17	12	16	22
Men	48	29	2	construction	project for external clients	20000	3	project traditionally managed	3 moderate	4 high	project manager	20	23	23	5	17	13	8	11	12	4	16	23	37	41	17	16	15	16	20
Women	31	10	1	other sector	mixed-customer project	20000000	15	project hybrid managed	4 high	4 high	other	17	20	24	4	22	9	12	15	11	13	15	27	37	37	19	15	8	17	18
Women	36	10	1	service	internal project in organizations	25	3	project traditionally managed	3 moderate	3 moderate	project member	16	20	19	4	17	10	14	8	13	11	13	24	39	33	20	15	14	16	16
Men	42	17	3	government administration	internal project in organizations	10	6	project traditionally managed	3 moderate	3 moderate	project member	19	14	16	2	12	11	10	8	19	8	8	25	23	22	10	7	5	10	9
Men	46	28	3	construction	internal project in organizations	10000	3	project traditionally managed	3 moderate	2 low	project member	19	25	25	5	17	15	15	14	16	7	16	24	40	39	20	16	13	16	19
Men	37	14	5	construction	project for external clients	15000	20	project traditionally managed	3 moderate	4 high	project manager	12	24	22	5	14	8	8	18	12	15	12	27	24	28	16	10	10	14	12
Men	29	6	3	IT	internal project in organizations	25	12	project traditionally managed	3 moderate	3 moderate	project member	20	22	23	5	13	18	20	20	20	4	20	29	50	50	25	20	20	20	25
Men	56	29	3	industry	mixed-customer project	350000	24	project traditionally managed	4 high	4 high	project manager	19	25	24	5	23	18	18	15	19	11	20	30	50	50	25	20	20	20	25
Women	36	7	5	construction	project for external clients	1000	24	project hybrid managed	4 high	3 moderate	project member	19	25	25	5	26	16	16	16	17	13	20	24	48	47	24	20	19	20	25
Men	29	5	5	science	project for external clients	10000	12	project traditionally managed	1 very low	2 low	project manager	12	15	16	3	19	13	12	14	13	12	16	19	35	33	18	18	17	18	19
Women	35	11	7	industry	project for external clients	14	3	project traditionally managed	3 moderate	4 high	project manager	18	23	22	5	12	15	13	17	16	4	20	28	47	45	21	20	15	20	25
Women	37	12	4	service	internal project in organizations	1	1	project traditionally managed	3 moderate	3 moderate	project member	18	18	18	4	20	11	12	12	16	9	15	19	40	36	18	17	10	16	18
Men	39	9	3	other sector	mixed-customer project	1	2	project traditionally managed	3 moderate	4 high	other	16	24	23	5	24	17	14	17	18	12	20	29	45	48	23	19	18	20	24
Men	43	20	3	other sector	internal project in organizations	2	6	project traditionally managed	2 low	2 low	project member	15	15	17	2	21	14	15	11	12	12	14	21	33	32	17	12	9	14	10
Men	39	15	20	construction	project for external clients	20	6	project traditionally managed	4 high	4 high	project member	18	23	24	5	21	15	16	11	16	6	16	28	42	44	23	20	13	18	20
Women	41	16	5	science	internal project in organizations	1	10	project traditionally managed	2 low	2 low	project member	15	17	14	3	14	6	12	8	15	13	9	14	25	14	12	6	7	9	7
Women	26	1	1	science	internal project in organizations	500	6	project traditionally managed	2 low	3 moderate	project member	14	16	15	4	20	12	13	13	12	12	14	21	33	34	15	14	13	11	16
Women	42	14	5	service	internal project in organizations	15000	2	project traditionally managed	3 moderate	3 moderate	project manager	16	20	19	4	20	15	13	16	17	4	16	24	47	40	24	16	17	16	21
Women	37	15	1	service	mixed-customer project	20	1	project traditionally managed	1 very low	1 very low	other	17	20	20	5	24	16	16	16	16	13	13	18	38	39	20	14	14	16	16
Women	27	3	5	IT	project for external clients	50	12	project agile managed	3 moderate	3 moderate	project member	16	17	20	4	23	13	16	16	16	6	17	20	40	38	17	18	18	17	21
Men	21	1	2	science	internal project in organizations	1	1	project traditionally managed	1 very low	2 low	project member	17	19	16	3	19	11	12	13	19	5	16	25	40	32	15	14	14	18	14
Men	36	12	3	other sector	internal project in organizations	10000	6	project traditionally managed	3 moderate	3 moderate	project member	18	22	23	5	24	14	16	16	14	6	20	27	40	43	19	16	17	17	21
Men	60	40	3	industry	internal project in organizations	10000	6	project traditionally managed	3 moderate	3 moderate	project member	20	24	23	5	21	16	13	15	18	4	20	21	46	43	23	20	16	20	23
Men	50	31	1	IT	internal project in organizations	42	3	project traditionally managed	3 moderate	2 low	project member	16	20	20	4	15	11	11	13	9	9	12	17	32	30	16	12	12	12	14
Women	47	20	70	IT	project for external clients	1	1	project agile managed	3 moderate	3 moderate	project manager	16	20	20	4	24	16	16	15	16	12	19	24	40	40	18	18	18	19	19
Men	64	36	70	construction	mixed-customer project	150	3	project traditionally managed	3 moderate	4 high	other	20	23	25	5	23	16	16	19	20	7	19	28	43	43	20	17	16	20	23
Men	47	27	2	IT	internal project in organizations	15	5	project traditionally managed	3 moderate	4 high	project member	16	18	17	4	23	16	17	16	17	17	14	25	42	39	21	18	16	16	22
Men	41	17	70	government administration	project for external clients	20	3	project traditionally managed	2 low	2 low	project manager	20	22	23	5	11	15	13	20	14	5	20	27	39	45	24	19	8	20	20
Men	29	5	4	IT	project for external clients	1000	48	project agile managed	4 high	4 high	project manager	14	16	14	3	17	10	9	8	11	4	16	25	38	31	17	14	9	14	14
Women	21	1	1	service	internal project in organizations	1	1	project traditionally managed	3 moderate	3 moderate	project member	14	15	16	3	17	12	14	12	13	9	16	17	37	37	20	18	11	17	21
Men	33	10	3	construction	project for external clients	100000	4	project traditionally managed	4 high	4 high	project member	15	20	19	5	21	15	15	14	16	15	14	25	40	36	19	16	16	17	21
Men	19	1	1	science	internal project in organizations	1	2	project hybrid managed	2 low	2 low	project member	12	16	16	3	17	11	11	13	12	14	11	16	30	32	16	10	10	11	17
Women	31	10	20	service	mixed-customer project	3	4	project traditionally managed	3 moderate	3 moderate	project member	16	19	19	4	21	13	15	16	17	8	16	27	37	39	18	17	13	17	20
Women	24	6	10	government administration	internal project in organizations	2	4	project traditionally managed	3 moderate	3 moderate	project manager	17	20	20	5	21	14	13	13	14	13	16	27	50	50	25	16	16	16	20
Women	46	15	1	service	internal project in organizations	1333	2	project agile managed	3 moderate	3 moderate	project manager	12	15	15	3	23	15	15	15	15	14	16	18	30	30	15	15	16	16	20
Men	63	34	2	industry	project for external clients	50000	6	project traditionally managed	3 moderate	3 moderate	project member	15	20	23	4	20	13	9	14	14	11	12	22	39	39	19	18	12	18	24
Men	44	21	1	service	project for external clients	1000	1	project traditionally managed	3 moderate	3 moderate	project member	20	25	25	5	25	20	20	19	20	10	20	29	50	50	25	20	18	20	23
Women	33	14	4	service	internal project in organizations	2	2	project traditionally managed	2 low	3 moderate	project member	18	20	19	4	18	13	15	10	14	9	17	20	35	32	17	16	13	18	18
Women	38	19	1	service	project for external clients	2000	6	project traditionally managed	1 very low	1 very low	project member	16	20	20	4	13	16	17	15	17	4	17	24	39	40	17	16	16	16	20
Men	29	10	3	science	internal project in organizations	5	6	project traditionally managed	2 low	3 moderate	project manager	12	13	13	3	15	11	11	8	10	11	16	18	25	27	16	9	14	12	15
Men	45	23	11	service	internal project in organizations	12	4	project traditionally managed	3 moderate	3 moderate	project member	19	20	22	4	24	17	15	15	17	10	16	24	43	42	21	17	14	16	20
Men	33	15	20	science	project for external clients	5	3	project traditionally managed	1 very low	2 low	project manager	20	25	25	5	22	20	20	20	20	8	20	30	50	50	25	20	20	20	25
Men	40	10	2	industry	mixed-customer project	5	7	project traditionally managed	3 moderate	3 moderate	project member	14	17	15	2	18	8	15	14	16	6	13	11	33	22	18	13	10	10	10
Men	30	13	6	other sector	internal project in organizations	120	30	project traditionally managed	5 very high	5 very high	project manager	11	14	18	4	16	11	4	4	20	6	16	26	42	39	17	18	16	17	22
Men	63	44	3	other sector	internal project in organizations	30	18	project traditionally managed	4 high	3 moderate	project member	20	22	23	5	23	19	18	16	17	5	16	20	46	44	22	16	14	18	21
Men	27	3	3	industry	internal project in organizations	30	5	project traditionally managed	3 moderate	4 high	project member	15	18	19	4	21	15	15	16	17	6	16	23	39	38	18	15	15	16	19
Men	40	22	5	construction	internal project in organizations	500	5	project traditionally managed	4 high	3 moderate	project member	19	23	22	5	21	15	8	10	14	6	17	23	40	40	19	16	13	18	20
Men	47	25	15	IT	project for external clients	5	1	project traditionally managed	2 low	2 low	project member	20	23	21	5	12	15	10	7	15	4	18	27	43	46	24	18	17	19	21
Women	35	12	2	science	mixed-customer project	25	60	project traditionally managed	3 moderate	3 moderate	project member	19	24	23	5	18	12	9	8	9	8	16	22	37	42	19	10	9	14	9
Men	53	23	1	other sector	internal project in organizations	10	12	project traditionally managed	2 low	2 low	project member	18	22	21	5	20	8	16	9	14	7	16	23	38	40	20	17	16	17	20
Men	36	12	3	IT	project for external clients	30000	6	project traditionally managed	5 very high	4 high	project member	19	23	23	4	27	18	19	19	19	11	17	28	45	46	22	17	17	17	24
Women	47	20	1	service	internal project in organizations	1	3	project traditionally managed	3 moderate	3 moderate	project member	17	19	18	4	18	15	16	16	15	8	13	22	39	36	18	15	12	14	15
Women	29	6	2	IT	internal project in organizations	50	24	project traditionally managed	3 moderate	3 moderate	other	9	14	17	3	20	12	11	15	14	9	12	22	36	25	14	13	10	15	20
Women	30	10	3	service	project for external clients	50	1	project traditionally managed	3 moderate	4 high	project member	15	19	16	4	19	14	14	16	13	10	16	23	37	34	19	16	5	14	16
Women	61	27	1	other sector	internal project in organizations	1	2	non-identified managing method	3 moderate	4 high	project manager	20	24	21	5	16	14	15	9	12	7	16	27	44	46	24	19	17	19	19
Women	48	18	4	service	project for external clients	1	3	project traditionally managed	3 moderate	4 high	project member	17	24	23	5	22	18	12	20	16	4	20	30	45	47	23	20	15	18	21
Women	37	15	7	service	mixed-customer project	10	2	project traditionally managed	3 moderate	3 moderate	project member	16	20	19	4	22	16	16	14	15	7	16	24	41	38	22	16	14	16	20
Women	19	2	1	science	project for external clients	2	3	project traditionally managed	2 low	2 low	project member	17	18	20	4	24	13	15	14	14	12	14	22	37	41	18	15	14	17	19
Men	27	7	2	service	internal project in organizations	25	6	project hybrid managed	5 very high	5 very high	project member	20	25	25	5	18	13	12	12	13	11	12	25	32	33	16	12	12	12	15
Women	33	2	2	construction	project for external clients	100	24	project traditionally managed	3 moderate	3 moderate	project member	14	20	20	4	21	13	14	15	16	12	16	24	35	37	16	14	15	16	20
Women	27	4	5	service	internal project in organizations	100	6	project hybrid managed	3 moderate	3 moderate	project member	16	21	21	5	16	14	8	10	17	7	16	24	42	40	18	17	16	17	19
Women	51	25	10	government administration	internal project in organizations	300	6	project hybrid managed	4 high	3 moderate	project member	12	15	15	3	18	12	12	12	11	11	16	23	36	36	20	16	16	16	20
Men	25	1	1	other sector	internal project in organizations	1	17	project hybrid managed	1 very low	5 very high	project member	14	23	16	5	23	15	16	18	18	6	18	29	39	42	21	16	19	16	18
Men	43	10	2	science	mixed-customer project	1	2	project agile managed	3 moderate	4 high	project member	14	18	17	3	21	15	14	10	10	15	13	18	28	35	18	14	14	14	13
Men	31	6	2	science	internal project in organizations	10000	8	project traditionally managed	4 high	4 high	project member	18	22	22	5	21	17	13	14	15	15	13	19	34	38	17	11	12	12	12
Men	44	4	1	service	project for external clients	22	23	project traditionally managed	4 high	4 high	project member	16	20	20	4	24	16	16	16	16	14	16	24	40	40	20	16	16	16	20
Women	32	10	1	IT	project for external clients	100	12	project hybrid managed	3 moderate	2 low	project manager	12	17	17	2	21	14	14	15	14	13	16	25	43	40	23	16	15	15	19
Men	41	18	12	government administration	internal project in organizations	10000	12	project traditionally managed	4 high	4 high	project member	15	16	17	3	19	12	11	13	11	12	20	26	35	39	16	16	15	15	19
Men	24	5	2	construction	internal project in organizations	2000	3	project traditionally managed	3 moderate	4 high	project member	16	17	18	4	18	15	15	12	15	13	14	19	36	36	16	14	13	13	16
Women	31	5	1	service	mixed-customer project	1	1	project agile managed	3 moderate	3 moderate	project manager	19	22	21	5	24	17	16	19	19	12	18	30	48	47	22	17	18	18	23
Women	33	8	4	construction	mixed-customer project	30000	4	project hybrid managed	3 moderate	3 moderate	project manager	12	15	16	4	24	13	17	14	11	11	9	20	33	34	19	12	13	10	19
Men	42	20	5	other sector	project for external clients	10000	6	project traditionally managed	5 very high	5 very high	project manager	18	22	21	4	25	20	19	20	19	16	16	28	48	41	23	20	15	16	22
Women	43	18	2	construction	internal project in organizations	16	8	project hybrid managed	3 moderate	3 moderate	other	15	15	17	3	20	13	12	15	14	14	12	19	35	34	19	14	14	12	16
Women	46	20	2	government administration	project for external clients	200	24	project traditionally managed	4 high	3 moderate	project member	14	18	19	2	20	12	11	14	15	15	16	15	35	32	15	15	14	16	17
Men	32	12	4	construction	mixed-customer project	80000	36	project hybrid managed	4 high	3 moderate	project member	18	23	23	4	25	19	19	17	17	9	17	27	46	42	21	19	17	15	22
Women	38	16	1	science	mixed-customer project	20	6	project traditionally managed	3 moderate	3 moderate	project member	16	19	19	4	23	15	16	15	15	13	19	23	37	40	20	18	18	17	22
Men	32	6	1	science	project for external clients	5	6	project hybrid managed	3 moderate	3 moderate	project member	16	20	20	4	24	16	16	16	16	10	16	24	40	40	20	15	15	15	18
Men	71	46	10	government administration	internal project in organizations	20	12	project traditionally managed	3 moderate	4 high	project member	16	20	20	4	23	16	16	14	16	11	16	24	41	40	20	16	16	16	20
Men	25	8	25	service	project for external clients	1000	12	project agile managed	3 moderate	3 moderate	project manager	14	18	17	3	18	12	12	12	12	10	12	18	30	30	15	12	12	12	15
Men	41	16	2	service	internal project in organizations	1000000	39	project hybrid managed	3 moderate	3 moderate	project member	12	15	15	3	18	12	12	12	12	11	14	18	34	34	18	13	12	14	15
Women	40	22	3	government administration	project for external clients	600	14	project traditionally managed	4 high	3 moderate	project manager	19	20	23	5	25	17	17	16	17	12	16	24	41	41	21	16	15	16	17
Men	62	20	1	other sector	internal project in organizations	1000	2	project traditionally managed	2 low	3 moderate	project manager	16	15	18	4	18	13	13	12	12	10	16	18	30	30	15	16	15	16	20
Men	69	42	10	government administration	internal project in organizations	50	24	project traditionally managed	3 moderate	3 moderate	project manager	16	18	19	4	14	10	12	14	14	8	11	20	38	38	16	14	14	16	20
Men	44	20	10	industry	internal project in organizations	250	24	project hybrid managed	3 moderate	4 high	project member	18	22	21	4	23	16	15	17	18	12	16	24	42	39	20	16	15	14	20
